# Supplementary material for: Sensor Histidine Kinase NarQ Activates via Helical Rotation, Diagonal Scissoring, and Eventually Piston-Like Shifts
Source: Int J Mol Sci. 2020 Apr 28;21(9):3110. doi: 10.3390/ijms21093110 (PMC7247690; doi:10.3390/ijms21093110)
Supplement: Supplementary file 1 [file ijms-21-03110-s001.zip]

Archive with 8 entries (8 files):
- 1_narq_holo_1.mp4
- 2_narq_holo_2.mp4
- 3_narq_apo_1.mp4
- 4_narq_apo_2.mp4
- 5_narq_mutant_1.mp4
- 6_narq_mutant_2.mp4
- 7_narq_mutant_3.mp4
- Supplementary Materials.pdf
